# Supplementary material for: A Refined Study of FCRL Genes from a Genome-Wide Association Study for Graves’ Disease
Source: PLoS One. 2013 Mar 7;8(3):e57758. doi: 10.1371/journal.pone.0057758 (PMC3591391; doi:10.1371/journal.pone.0057758)
Supplement: Table S1 — Association results of the imputed and typed SNPs in 1q21.1 region with GD in initial genome-wide scan. (XLS) [file pone.0057758.s004.xls]

## Sheet: Sheet1
Table S1 Association results of the imputed and typed SNPs in 1q21.1 region with GD in initial genome-wide scan
SNP	Chr. Position	Annotated genes	Exon Position	Alleles	MAF	P	SnpType
rs3856264	157477996	FCRL5/ETV3	0	G>A	0.4273	0.3187	typed
rs1807765	157482371	FCRL5/ETV3	0	G>A	0.07852	0.9582	typed
rs3843307	157484575	FCRL5	17	G>A	0.24	0.31013	typed
rs3811036	157485275	FCRL5	17	A>C	0.1519	0.9452	typed
rs3811035	157485561	FCRL5	16~17	A>G	0.362	0.95348	typed
rs12139354	157486336	FCRL5	15~16	T>C	0.1117	0.08295	imputed
rs11264749	157487027	FCRL5	15~16	T>C	0.1133	0.1163	imputed
rs6692977	157487388	FCRL5	15~16	C>T	0.08803	0.5539	imputed
rs1571968	157487957	FCRL5	15~16	G>C	0.1149	0.1344	imputed
rs59128415	157487973	FCRL5	15~16	G>A	0.1149	0.1344	imputed
rs1571967	157488085	FCRL5	15~16	C>A	0.1149	0.1344	imputed
rs74799115	157488435	FCRL5	14~15	G>A	0.1145	0.1228	imputed
rs6663265	157488487	FCRL5	14~15	C>T	0.1151	0.1431	imputed
rs12122119	157488760	FCRL5	13~14	C>A	0.1152	0.1346	imputed
rs12144232	157488773	FCRL5	13~14	G>A	0.1152	0.1372	imputed
rs12141689	157488810	FCRL5	13~14	T>A	0.1152	0.1372	imputed
rs12144298	157488995	FCRL5	13~14	G>A	0.1146	0.1175	imputed
rs3811034	157489208	FCRL5	13~14	A>G	0.123	0.06363	typed
rs3811033	157489307	FCRL5	13~14	G>A	0.09192	0.32839	typed
rs3811032	157489488	FCRL5	13~14	T>C	0.1152	0.119	imputed
rs1332714	157489516	FCRL5	13~14	A>C	0.07629	0.9987	typed
rs3827757	157489535	FCRL5	13	G>A	0.1152	0.1213	imputed
rs74833494	157490465	FCRL5	11~12	T>C	0.1249	0.05913	imputed
rs6696309	157490710	FCRL5	11~12	A>G	0.2159	0.074783	typed
rs1888873	157493666	FCRL5	10~11	G>A	0.1247	0.0619	imputed
rs1888872	157493754	FCRL5	10~11	G>A	0.1247	0.0619	imputed
rs34273689	157494106	FCRL5	10	C>T	0.1247	0.0619	imputed
rs73011532	157494415	FCRL5	9~10	T>G	0.1247	0.0619	imputed
rs11810133	157494817	FCRL5	9~10	A>G	0.1247	0.0619	imputed
rs73011537	157495407	FCRL5	9~10	T>C	0.1247	0.0619	imputed
rs11812021	157495686	FCRL5	9~10	G>A	0.1247	0.0619	imputed
rs140006600	157495835	FCRL5	9~10	A>G	0.01485	0.7963	imputed
rs73011539	157496153	FCRL5	9~10	G>A	0.1247	0.0619	imputed
rs73011540	157496225	FCRL5	9~10	G>T	0.1247	0.0619	imputed
rs12568934	157496752	FCRL5	9~10	T>C	0.1247	0.0619	imputed
rs11264750	157497160	FCRL5	9~10	A>G	0.1247	0.0619	imputed
rs11264751	157498083	FCRL5	8~9	C>A	0.1247	0.0619	imputed
rs12119331	157498408	FCRL5	8~9	G>C	0.1247	0.0619	imputed
rs73011548	157498986	FCRL5	8~9	T>C	0.1247	0.0619	imputed
rs73011550	157499191	FCRL5	8~9	A>G	0.1247	0.0619	imputed
rs28869618	157499324	FCRL5	8~9	A>G	0.1247	0.0619	imputed
rs12117143	157499809	FCRL5	8~9	A>C	0.1247	0.0619	imputed
rs1855121	157500048	FCRL5	8~9	A>G	0.2292	0.2636	typed
rs11802319	157500259	FCRL5	8~9	C>T	0.1247	0.0619	imputed
rs12145779	157501051	FCRL5	8~9	G>C	0.1247	0.0619	imputed
rs12143207	157501172	FCRL5	8~9	A>G	0.1247	0.0619	imputed
rs12144055	157501376	FCRL5	8~9	T>C	0.1247	0.0619	imputed
rs12116947	157501405	FCRL5	8~9	G>A	0.1247	0.0619	imputed
rs78397072	157502045	FCRL5	8~9	C>G	0.1247	0.0619	imputed
rs73011556	157502279	FCRL5	8~9	C>T	0.1247	0.0619	imputed
rs73011557	157502581	FCRL5	8~9	T>C	0.1247	0.0619	imputed
rs76752113	157502700	FCRL5	8~9	A>G	0.1247	0.0619	imputed
rs73011558	157502863	FCRL5	8~9	T>C	0.1247	0.0619	imputed
rs73011562	157503192	FCRL5	8~9	T>C	0.1247	0.0619	imputed
rs73011564	157504143	FCRL5	8~9	G>A	0.1247	0.0619	imputed
rs73011567	157504422	FCRL5	8	C>T	0.1247	0.0619	imputed
rs73011568	157504433	FCRL5	8	C>G	0.1247	0.0619	imputed
rs12562087	157505405	FCRL5	7~8	A>T	0.1247	0.06055	imputed
rs111369009	157505827	FCRL5	7~8	A>T	0.1243	0.0476	imputed
rs113269174	157505846	FCRL5	7~8	A>C	0.1247	0.06195	imputed
rs59656423	157506574	FCRL5	7~8	C>T	0.1248	0.05797	imputed
rs34335964	157506943	FCRL5	7~8	T>G	0.1248	0.05797	imputed
rs35819800	157506965	FCRL5	7~8	T>C	0.1248	0.05797	imputed
rs34509322	157506997	FCRL5	7~8	T>A	0.1248	0.05797	imputed
rs35486944	157507013	FCRL5	7~8	G>A	0.1248	0.05797	imputed
rs12122356	157507126	FCRL5	7~8	G>A	0.1248	0.05797	imputed
rs12123179	157507302	FCRL5	7~8	G>A	0.1248	0.05797	imputed
rs12130901	157507319	FCRL5	7~8	C>T	0.1248	0.05797	imputed
rs11264754	157507397	FCRL5	7~8	C>A	0.1248	0.05797	imputed
rs11264755	157507411	FCRL5	7~8	C>T	0.1248	0.05797	imputed
rs11264756	157507416	FCRL5	7~8	A>C	0.1248	0.05797	imputed
rs60811353	157507938	FCRL5	7~8	G>A	0.125	0.05812	imputed
rs1972240	157508607	FCRL5	7~8	A>G	0.1251	0.054406	typed
rs6427384	157508882	FCRL5	7	A>G	0.2281	0.166	typed
rs2012199	157509025	FCRL5	7	A>G	0.103	0.738	typed
rs73011576	157511015	FCRL5	6~7	C>A	0.1273	0.0308	imputed
rs73011579	157511131	FCRL5	6~7	G>A	0.1273	0.0308	imputed
rs16838771	157511228	FCRL5	6~7	A>G	0.1285	0.02662	typed
rs11264757	157511573	FCRL5	6~7	G>T	0.1273	0.0308	imputed
rs11264758	157511739	FCRL5	6~7	A>T	0.1273	0.0308	imputed
rs11264759	157511772	FCRL5	6~7	G>C	0.1273	0.0308	imputed
rs141331911	157513401	FCRL5	5~6	C>A	0.01441	0.5395	imputed
rs10494316	157513569	FCRL5	5~6	A>G	0.2809	0.25106	typed
rs12131802	157513803	FCRL5	5~6	C>T	0.13	0.02271	imputed
rs11264761	157513804	FCRL5	5~6	G>A	0.08445	0.9047	imputed
rs12036228	157514091	FCRL5	5	C>T	0.08431	0.8742	imputed
rs6679793	157514097	FCRL5	5	G>A	0.1311	0.025164	typed
rs6683511	157515358	FCRL5	3~4	A>G	0.08445	0.9047	imputed
rs6683708	157515519	FCRL5	3~4	A>C	0.214	0.06093	imputed
rs6694673	157515554	FCRL5	3~4	G>A	0.08445	0.9047	imputed
rs12038901	157516285	FCRL5	3~4	C>G	0.02111	0.4597	imputed
rs7531685	157517127	FCRL5	2~3	C>T	0.08431	0.9358	imputed
rs12039997	157517708	FCRL5	2~3	C>T	0.08503	0.9604	imputed
rs73011586	157517765	FCRL5	2~3	T>C	0.1293	0.03469	imputed
rs1984492	157518032	FCRL5	2~3	A>G	0.08522	0.94192	typed
rs6665921	157518785	FCRL5	2~3	C>T	0.08123	0.8378	imputed
rs140033489	157519983	FCRL5	1~2	C>T	0.01405	0.6871	imputed
rs12733916	157520602	FCRL5	1~2	C>G	0.08522	0.9419	imputed
rs12732692	157520631	FCRL5	1~2	G>A	0.08522	0.9419	imputed
rs7527521	157521104	FCRL5	1~2	C>T	0.08085	0.9406	imputed
rs7552348	157522016	FCRL5	1~2	G>A	0.08085	0.9406	imputed
rs16838799	157522843	FCRL5/FCRL4	0	C>T	0.08085	0.9406	imputed
rs11264762	157523362	FCRL5/FCRL4	0	C>A	0.08085	0.9406	imputed
rs12033402	157523457	FCRL5/FCRL4	0	G>A	0.08085	0.9406	imputed
rs12031014	157523626	FCRL5/FCRL4	0	T>C	0.08085	0.9406	imputed
rs12033546	157523904	FCRL5/FCRL4	0	G>T	0.08085	0.9406	imputed
rs4971132	157524681	FCRL5/FCRL4	0	C>T	0.1288	0.02681	imputed
rs849834	157524742	FCRL5/FCRL4	0	C>G	0.08085	0.9406	imputed
rs12034602	157525161	FCRL5/FCRL4	0	G>C	0.08085	0.9406	imputed
rs12128415	157525382	FCRL5/FCRL4	0	T>A	0.1267	0.02696	imputed
rs12128629	157526207	FCRL5/FCRL4	0	A>G	0.1288	0.02681	imputed
rs12726285	157526232	FCRL5/FCRL4	0	G>A	0.08115	0.9214	imputed
rs12033904	157526323	FCRL5/FCRL4	0	T>C	0.08085	0.9406	imputed
rs12033164	157526446	FCRL5/FCRL4	0	A>G	0.08085	0.9406	imputed
rs12752317	157526779	FCRL5/FCRL4	0	T>A	0.08085	0.9406	imputed
rs6668729	157527106	FCRL5/FCRL4	0	G>A	0.08085	0.9406	imputed
rs9659417	157528018	FCRL5/FCRL4	0	G>A	0.08085	0.9406	imputed
rs9659670	157528402	FCRL5/FCRL4	0	G>A	0.08085	0.9406	imputed
rs12738843	157528538	FCRL5/FCRL4	0	C>T	0.08085	0.9406	imputed
rs12739164	157528742	FCRL5/FCRL4	0	C>A	0.08085	0.9406	imputed
rs12738489	157528999	FCRL5/FCRL4	0	G>T	0.08085	0.9406	imputed
rs12046526	157529358	FCRL5/FCRL4	0	C>T	0.05908	0.9375	imputed
rs6427385	157529590	FCRL5/FCRL4	0	C>G	0.08085	0.9406	imputed
rs6427386	157530097	FCRL5/FCRL4	0	G>A	0.08085	0.9406	imputed
rs12759233	157530452	FCRL5/FCRL4	0	C>T	0.08085	0.9406	imputed
rs12759565	157530644	FCRL5/FCRL4	0	C>G	0.08085	0.9406	imputed
rs12741060	157530706	FCRL5/FCRL4	0	A>T	0.08085	0.9406	imputed
rs6702154	157531583	FCRL5/FCRL4	0	A>G	0.08085	0.9406	imputed
rs34734936	157532074	FCRL5/FCRL4	0	A>G	0.08085	0.9406	imputed
rs35458139	157532293	FCRL5/FCRL4	0	C>A	0.08085	0.9406	imputed
rs12755365	157532343	FCRL5/FCRL4	0	T>A	0.08085	0.9406	imputed
rs12034843	157533418	FCRL4/FCRL5	0	A>C	0.08076	0.8413	imputed
rs10489670	157534006	FCRL4/FCRL5	0	T>C	0.1293	0.023	imputed
rs4111873	157534035	FCRL4/FCRL5	0	A>G	0.08076	0.8413	typed
rs12727918	157534446	FCRL4/FCRL5	0	T>C	0.08076	0.8413	imputed
rs12741945	157534772	FCRL4/FCRL5	0	G>A	0.08076	0.8413	imputed
rs12741984	157534818	FCRL4/FCRL5	0	G>A	0.08076	0.8413	imputed
rs12743151	157534849	FCRL4/FCRL5	0	C>A	0.08076	0.8413	imputed
rs7521658	157534986	FCRL4/FCRL5	0	A>C	0.08076	0.8413	imputed
rs7532092	157535116	FCRL4/FCRL5	0	G>T	0.08076	0.8413	imputed
rs16838818	157535159	FCRL4/FCRL5	0	C>A	0.1297	0.02992	imputed
rs1581998	157535842	FCRL4/FCRL5	0	T>G	0.2106	0.05761	imputed
rs12133562	157535870	FCRL4/FCRL5	0	T>A	0.1297	0.02992	imputed
rs1581997	157536024	FCRL4/FCRL5	0	C>T	0.08076	0.8413	imputed
rs6657673	157536077	FCRL4/FCRL5	0	C>A	0.08076	0.8413	imputed
rs12734708	157536380	FCRL4/FCRL5	0	A>G	0.08076	0.8413	imputed
rs12753221	157537061	FCRL4/FCRL5	0	G>T	0.08076	0.8413	imputed
rs7528096	157537065	FCRL4/FCRL5	0	A>G	0.08076	0.8413	imputed
rs7528102	157537083	FCRL4/FCRL5	0	A>G	0.08058	0.8044	imputed
rs12145855	157537903	FCRL4/FCRL5	0	C>T	0.1297	0.02992	imputed
rs12049389	157537967	FCRL4/FCRL5	0	C>A	0.08076	0.8413	imputed
rs12566695	157538363	FCRL4/FCRL5	0	A>G	0.2106	0.05761	imputed
rs11264764	157538612	FCRL4/FCRL5	0	G>A	0.1308	0.053635	typed
rs10489671	157538725	FCRL4/FCRL5	0	G>A	0.08076	0.84134	typed
rs10489672	157538786	FCRL4/FCRL5	0	A>G	0.1297	0.02992	imputed
rs1412678	157538940	FCRL4/FCRL5	0	T>C	0.08076	0.8413	imputed
rs1412676	157539317	FCRL4/FCRL5	0	A>G	0.08076	0.84134	typed
rs1831680	157539385	FCRL4/FCRL5	0	G>A	0.08076	0.8413	imputed
rs12730133	157539523	FCRL4/FCRL5	0	G>A	0.08076	0.8413	imputed
rs7520793	157540032	FCRL4/FCRL5	0	A>G	0.07791	0.8176	imputed
rs7512219	157540937	FCRL4/FCRL5	0	C>T	0.2497	0.3199	imputed
rs12080640	157541485	FCRL4/FCRL5	0	A>G	0.0164	0.8388	imputed
rs849820	157541565	FCRL4/FCRL5	0	G>C	0.2596	0.2945	imputed
rs849819	157541674	FCRL4/FCRL5	0	A>C	0.2596	0.2945	imputed
rs849817	157542045	FCRL4/FCRL5	0	G>A	0.2596	0.2945	imputed
rs849816	157542074	FCRL4/FCRL5	0	A>C	0.2596	0.2945	imputed
rs849815	157542162	FCRL4/FCRL5	0	A>G	0.2443	0.2669	typed
rs849814	157542216	FCRL4/FCRL5	0	G>A	0.2596	0.2945	imputed
rs11264765	157542449	FCRL4/FCRL5	0	G>C	0.01632	0.8224	imputed
rs11264766	157542784	FCRL4/FCRL5	0	T>C	0.01632	0.8224	imputed
rs12088314	157543580	FCRL4	12	G>A	0.01632	0.8224	imputed
rs2758680	157543746	FCRL4	12	C>T	0.2432	0.2605	imputed
rs861998	157543878	FCRL4	12	G>A	0.2597	0.2947	imputed
rs849828	157545047	FCRL4	12	A>G	0.2597	0.2947	imputed
rs849827	157545231	FCRL4	12	G>T	0.2597	0.2947	imputed
rs849826	157546346	FCRL4	10~11	T>A	0.2597	0.2947	imputed
rs849825	157546762	FCRL4	10~11	C>T	0.2597	0.2947	imputed
rs1885561	157548669	FCRL4	8~9	T>A	0.2597	0.2947	imputed
rs2779158	157549170	FCRL4	8~9	A>T	0.2433	0.2542	imputed
rs2777968	157549325	FCRL4	8~9	T>G	0.2597	0.2947	imputed
rs2777967	157549379	FCRL4	8~9	T>C	0.2597	0.2947	imputed
rs2777966	157549449	FCRL4	8~9	A>G	0.2597	0.2947	imputed
rs2779159	157550357	FCRL4	7~8	C>T	0.2596	0.3086	imputed
rs2777965	157550417	FCRL4	7~8	A>C	0.2598	0.32315	typed
rs2779160	157550950	FCRL4	7~8	C>T	0.1896	0.05155	imputed
rs9787105	157552131	FCRL4	6~7	A>C	0.276	0.01118	imputed
rs12755544	157553017	FCRL4	6~7	C>T	0.1715	0.02335	imputed
rs11591055	157553680	FCRL4	6~7	T>G	0.2737	0.01297	imputed
rs1571872	157554051	FCRL4	6~7	A>G	0.2737	0.01289	imputed
rs115197107	157554608	FCRL4	6~7	G>C	0.01633	0.8225	imputed
rs74584942	157555535	FCRL4	6~7	G>T	0.01633	0.8225	imputed
rs2777963	157556532	FCRL4	5~6	A>G	0.08488	0.29075	typed
rs12118837	157561302	FCRL4	2~3	G>A	0.1718	0.01543	imputed
rs4442360	157562577	FCRL4	2~3	G>A	0.2576	0.004611	imputed
rs11264769	157563859	FCRL4	2~3	C>A	0.01635	0.8225	imputed
rs2252955	157564579	FCRL4	2~3	T>C	0.08451	0.2333	imputed
rs1885560	157565970	FCRL4	2~3	G>A	0.0854	0.2315	typed
rs12063268	157566663	FCRL4	1~2	A>G	0.01633	0.8225	imputed
rs2778000	157567161	FCRL4	1~2	T>C	0.1016	0.3298	imputed
rs2778001	157567279	FCRL4	1~2	C>A	0.1016	0.3298	imputed
rs2758672	157567365	FCRL4	1~2	G>T	0.1016	0.3298	imputed
rs1361889	157567751	FCRL4	1	G>A	0.08522	0.2502	imputed
rs7520627	157568371	FCRL4/FCRL3	0	A>T	0.1717	0.02398	imputed
rs2758671	157568633	FCRL4/FCRL3	0	G>A	0.274	0.01093	imputed
rs2778002	157568775	FCRL4/FCRL3	0	C>A	0.274	0.01093	imputed
rs2778003	157569194	FCRL4/FCRL3	0	A>G	0.2741	0.011384	typed
rs2758670	157569811	FCRL4/FCRL3	0	G>A	0.08511	0.2629	imputed
rs2778004	157569822	FCRL4/FCRL3	0	C>T	0.274	0.01093	imputed
rs11264773	157569857	FCRL4/FCRL3	0	C>T	0.01633	0.8225	imputed
rs11264774	157569924	FCRL4/FCRL3	0	A>C	0.01633	0.8225	imputed
rs2778005	157570076	FCRL4/FCRL3	0	C>T	0.274	0.01093	imputed
rs2758669	157570365	FCRL4/FCRL3	0	G>T	0.274	0.01093	imputed
rs2758668	157570551	FCRL4/FCRL3	0	G>A	0.2739	0.01052	imputed
rs2758667	157570897	FCRL4/FCRL3	0	G>C	0.2739	0.01052	imputed
rs2758666	157570949	FCRL4/FCRL3	0	G>A	0.2739	0.01052	imputed
rs2777960	157571027	FCRL4/FCRL3	0	A>G	0.274	0.011	imputed
rs2758665	157571051	FCRL4/FCRL3	0	T>C	0.2739	0.01141	imputed
rs2758664	157571099	FCRL4/FCRL3	0	C>T	0.2739	0.01141	imputed
rs2758663	157571417	FCRL4/FCRL3	0	T>A	0.2739	0.01141	imputed
rs2758662	157571498	FCRL4/FCRL3	0	C>T	0.2739	0.01141	imputed
rs2224607	157571721	FCRL4/FCRL3	0	C>T	0.1716	0.02258	imputed
rs2777959	157571823	FCRL4/FCRL3	0	A>G	0.2739	0.01141	imputed
rs2758661	157571831	FCRL4/FCRL3	0	A>T	0.2739	0.01141	imputed
rs2078470	157572029	FCRL4/FCRL3	0	C>G	0.2739	0.01141	imputed
rs2758659	157572305	FCRL4/FCRL3	0	T>A	0.2739	0.01141	imputed
rs2758658	157572691	FCRL4/FCRL3	0	C>T	0.2739	0.01141	imputed
rs2758657	157572781	FCRL4/FCRL3	0	T>G	0.2739	0.01141	imputed
rs2758656	157572805	FCRL4/FCRL3	0	G>A	0.2739	0.01141	imputed
rs2758655	157572903	FCRL4/FCRL3	0	G>A	0.2739	0.01141	imputed
rs2758654	157572971	FCRL4/FCRL3	0	C>T	0.2739	0.01141	imputed
rs12730818	157575630	FCRL4/FCRL3	0	T>A	0.167	0.03205	imputed
rs12726950	157575676	FCRL4/FCRL3	0	A>T	0.167	0.03205	imputed
rs2758651	157576156	FCRL4/FCRL3	0	G>A	0.085	0.2833	imputed
rs12125930	157577086	FCRL4/FCRL3	0	A>G	0.1838	0.04657	imputed
rs75760169	157578607	FCRL4/FCRL3	0	G>T	0.0139	0.4631	imputed
rs11264775	157578884	FCRL4/FCRL3	0	A>G	0.1838	0.04793	imputed
rs11264776	157579001	FCRL4/FCRL3	0	C>T	0.016	0.6629	imputed
rs2990517	157579064	FCRL4/FCRL3	0	C>G	0.2708	0.0155	imputed
rs7530008	157579948	FCRL4/FCRL3	0	T>C	0.08608	0.2411	imputed
rs7544324	157580269	FCRL4/FCRL3	0	C>T	0.2711	0.01478	imputed
rs12135362	157580374	FCRL4/FCRL3	0	C>T	0.1839	0.03997	imputed
rs2104195	157580673	FCRL4/FCRL3	0	T>C	0.2708	0.0155	imputed
rs2104194	157580684	FCRL4/FCRL3	0	A>G	0.2708	0.0155	imputed
rs2093488	157580827	FCRL4/FCRL3	0	C>T	0.2708	0.0155	imputed
rs2104193	157581105	FCRL4/FCRL3	0	G>A	0.0854	0.31327	typed
rs2777956	157581934	FCRL4/FCRL3	0	C>T	0.08508	0.2734	imputed
rs149744806	157582278	FCRL4/FCRL3	0	C>G	0.01371	0.3962	imputed
rs2758648	157582488	FCRL4/FCRL3	0	T>A	0.2709	0.01482	imputed
rs2758646	157582569	FCRL4/FCRL3	0	T>G	0.2707	0.01608	imputed
rs115473801	157582980	FCRL4/FCRL3	0	G>A	0.016	0.6629	imputed
rs2181213	157583245	FCRL4/FCRL3	0	C>T	0.08508	0.2734	imputed
rs2758645	157584094	FCRL4/FCRL3	0	A>G	0.1002	0.3917	imputed
rs2208753	157584301	FCRL4/FCRL3	0	A>C	0.1671	0.02348	imputed
rs12133056	157585751	FCRL4/FCRL3	0	G>T	0.167	0.02565	imputed
rs1998381	157585757	FCRL4/FCRL3	0	G>C	0.27	0.01439	imputed
rs57155766	157585873	FCRL4/FCRL3	0	G>A	0.03785	0.8837	imputed
rs12731814	157585917	FCRL4/FCRL3	0	G>A	0.167	0.02565	imputed
rs12733062	157585932	FCRL4/FCRL3	0	C>A	0.167	0.02565	imputed
rs2758644	157586167	FCRL4/FCRL3	0	A>G	0.2694	0.01489	imputed
rs12134075	157586516	FCRL4/FCRL3	0	G>A	0.1678	0.03263	imputed
rs2777954	157586762	FCRL4/FCRL3	0	G>C	0.2702	0.01817	imputed
rs115897109	157586811	FCRL4/FCRL3	0	A>C	0.016	0.6629	imputed
rs59424684	157586990	FCRL4/FCRL3	0	G>A	0.1666	0.04293	imputed
rs2208752	157587226	FCRL4/FCRL3	0	G>A	0.2796	0.01968	imputed
rs2777970	157588392	FCRL4/FCRL3	0	T>C	0.2805	0.01827	imputed
rs12740322	157589912	FCRL4/FCRL3	0	T>C	0.1125	0.3416	imputed
rs2758643	157589994	FCRL4/FCRL3	0	T>G	0.2805	0.01827	imputed
rs2146208	157590482	FCRL4/FCRL3	0	C>T	0.2805	0.01827	imputed
rs2208751	157590928	FCRL4/FCRL3	0	T>G	0.1661	0.03904	imputed
rs2777974	157591136	FCRL4/FCRL3	0	A>T	0.2805	0.01827	imputed
rs2777975	157591279	FCRL4/FCRL3	0	C>G	0.2805	0.01827	imputed
rs2777976	157591350	FCRL4/FCRL3	0	A>C	0.2805	0.01827	imputed
rs1969743	157591416	FCRL4/FCRL3	0	C>T	0.2801	0.02221	imputed
rs12736086	157592101	FCRL4/FCRL3	0	G>T	0.1125	0.3416	imputed
rs2777977	157592103	FCRL4/FCRL3	0	C>A	0.1657	0.04728	imputed
rs76026250	157592821	FCRL4/FCRL3	0	C>T	0.01568	0.9843	imputed
rs2777978	157592869	FCRL4/FCRL3	0	G>C	0.2801	0.02221	imputed
rs2777979	157593103	FCRL4/FCRL3	0	C>T	0.1657	0.04728	imputed
rs12745722	157593403	FCRL4/FCRL3	0	G>A	0.1125	0.34164	typed
rs2777980	157593419	FCRL4/FCRL3	0	A>C	0.2801	0.02221	imputed
rs2777982	157593874	FCRL4/FCRL3	0	C>G	0.2801	0.02221	imputed
rs12132657	157594089	FCRL4/FCRL3	0	A>T	0.09562	0.3262	imputed
rs2208750	157594259	FCRL4/FCRL3	0	A>G	0.1657	0.04728	imputed
rs12144548	157594588	FCRL4/FCRL3	0	C>A	0.1125	0.3416	imputed
rs1998379	157594993	FCRL4/FCRL3	0	A>C	0.1674	0.039	imputed
rs12144691	157595044	FCRL4/FCRL3	0	C>T	0.1126	0.3464	imputed
rs1998377	157595185	FCRL4/FCRL3	0	C>A	0.1683	0.02436	imputed
rs2252176	157595392	FCRL4/FCRL3	0	C>T	0.2808	0.01503	imputed
rs1412332	157595410	FCRL4/FCRL3	0	G>A	0.1126	0.3464	imputed
rs12757863	157595462	FCRL4/FCRL3	0	C>A	0.1126	0.3464	imputed
rs12083478	157595619	FCRL4/FCRL3	0	T>A	0.1126	0.3464	imputed
rs2777983	157595644	FCRL4/FCRL3	0	G>A	0.2808	0.01503	imputed
rs2758641	157595763	FCRL4/FCRL3	0	T>G	0.2808	0.01503	imputed
rs2777984	157595813	FCRL4/FCRL3	0	C>T	0.1681	0.02923	imputed
rs2777985	157595816	FCRL4/FCRL3	0	C>G	0.1681	0.02923	imputed
rs11264778	157596086	FCRL4/FCRL3	0	C>T	0.03867	0.9366	imputed
rs2758640	157596138	FCRL4/FCRL3	0	C>T	0.3266	0.02051	imputed
rs2777986	157596191	FCRL4/FCRL3	0	C>A	0.1681	0.02923	imputed
rs2777987	157596390	FCRL4/FCRL3	0	G>A	0.1709	0.02607	imputed
rs2777988	157596567	FCRL4/FCRL3	0	C>T	0.1681	0.02923	imputed
rs111935083	157596675	FCRL4/FCRL3	0	G>C	0.03864	0.9366	imputed
rs10489675	157596949	FCRL4/FCRL3	0	C>T	0.1126	0.3464	imputed
rs2251955	157597199	FCRL4/FCRL3	0	G>A	0.1681	0.02923	imputed
rs12729038	157597439	FCRL4/FCRL3	0	G>A	0.1126	0.3464	imputed
rs2224604	157597703	FCRL4/FCRL3	0	C>T	0.2808	0.01503	imputed
rs2758639	157597742	FCRL4/FCRL3	0	T>C	0.2808	0.01503	imputed
rs2777989	157597823	FCRL4/FCRL3	0	A>G	0.1681	0.02923	imputed
rs2758638	157597942	FCRL4/FCRL3	0	C>T	0.2808	0.01503	imputed
rs2777990	157597981	FCRL4/FCRL3	0	C>A	0.2808	0.01503	imputed
rs2777991	157598092	FCRL4/FCRL3	0	G>A	0.2808	0.01503	typed
rs12730192	157598162	FCRL4/FCRL3	0	G>A	0.1126	0.3464	imputed
rs2777992	157598173	FCRL4/FCRL3	0	T>C	0.1681	0.02923	imputed
rs2777993	157598236	FCRL4/FCRL3	0	C>A	0.2808	0.01503	imputed
rs2777994	157598427	FCRL4/FCRL3	0	T>A	0.2808	0.01503	imputed
rs12755502	157598433	FCRL4/FCRL3	0	A>G	0.1126	0.3464	imputed
rs2758637	157598619	FCRL4/FCRL3	0	A>G	0.2808	0.01503	imputed
rs2758636	157598654	FCRL4/FCRL3	0	A>G	0.2808	0.01503	imputed
rs2758635	157598846	FCRL4/FCRL3	0	C>T	0.2808	0.01503	imputed
rs2777995	157598884	FCRL4/FCRL3	0	T>A	0.2808	0.01503	imputed
rs6668617	157598988	FCRL4/FCRL3	0	G>A	0.2808	0.01503	imputed
rs6671209	157599038	FCRL4/FCRL3	0	C>T	0.1681	0.02923	imputed
rs6671213	157599044	FCRL4/FCRL3	0	C>T	0.2805	0.01333	imputed
rs12086965	157599128	FCRL4/FCRL3	0	A>G	0.01552	0.8983	imputed
rs6668838	157599132	FCRL4/FCRL3	0	T>A	0.2808	0.01503	imputed
rs2758633	157599209	FCRL4/FCRL3	0	C>A	0.2808	0.01503	imputed
rs2758632	157599433	FCRL4/FCRL3	0	C>T	0.2805	0.01333	imputed
rs2758631	157599528	FCRL4/FCRL3	0	C>T	0.2805	0.01333	imputed
rs2758630	157599744	FCRL4/FCRL3	0	C>T	0.2805	0.01333	imputed
rs138065701	157599837	FCRL4/FCRL3	0	A>G	0.03863	0.9325	imputed
rs2777997	157599858	FCRL4/FCRL3	0	T>C	0.2805	0.01333	imputed
rs2758629	157599917	FCRL4/FCRL3	0	G>A	0.2805	0.01333	imputed
rs2777998	157599937	FCRL4/FCRL3	0	A>T	0.2805	0.01333	imputed
rs2758628	157599988	FCRL4/FCRL3	0	C>T	0.2805	0.01333	imputed
rs2777999	157600009	FCRL4/FCRL3	0	T>G	0.2805	0.01333	imputed
rs2758627	157600152	FCRL4/FCRL3	0	C>T	0.2805	0.01333	imputed
rs35428917	157600516	FCRL4/FCRL3	0	C>T	0.09534	0.2828	imputed
rs2758625	157600705	FCRL4/FCRL3	0	A>C	0.1681	0.02923	imputed
rs2758624	157600978	FCRL4/FCRL3	0	G>C	0.2805	0.01333	imputed
rs1980677	157601009	FCRL4/FCRL3	0	G>A	0.1681	0.02923	imputed
rs1984288	157602017	FCRL4/FCRL3	0	T>C	0.1123	0.3088	imputed
rs1984289	157602148	FCRL4/FCRL3	0	C>T	0.1123	0.3088	imputed
rs2181212	157602251	FCRL4/FCRL3	0	C>A	0.2805	0.01333	imputed
rs12136228	157602279	FCRL4/FCRL3	0	A>G	0.1123	0.3088	imputed
rs2146207	157602817	FCRL4/FCRL3	0	T>C	0.1681	0.02923	imputed
rs78781552	157603509	FCRL4/FCRL3	0	G>C	0.01552	0.8983	imputed
rs10908579	157604003	FCRL4/FCRL3	0	T>C	0.03867	0.9366	imputed
rs144060109	157604322	FCRL4/FCRL3	0	A>T	0.01552	0.8983	imputed
rs1999442	157604716	FCRL4/FCRL3	0	T>C	0.2805	0.01333	imputed
rs2758621	157604984	FCRL4/FCRL3	0	T>C	0.2805	0.01333	imputed
rs1343619	157605449	FCRL4/FCRL3	0	T>A	0.2806	0.01381	imputed
rs2758620	157605501	FCRL4/FCRL3	0	G>A	0.2806	0.01381	typed
rs16838901	157605517	FCRL4/FCRL3	0	A>C	0.03864	0.9366	imputed
rs1343620	157605590	FCRL4/FCRL3	0	A>G	0.2806	0.01381	imputed
rs1343621	157605706	FCRL4/FCRL3	0	C>T	0.2806	0.01381	imputed
rs2778017	157605796	FCRL4/FCRL3	0	C>T	0.2806	0.01381	imputed
rs2778016	157605860	FCRL4/FCRL3	0	A>G	0.2806	0.01381	imputed
rs2758697	157606002	FCRL4/FCRL3	0	A>G	0.3264	0.01896	imputed
rs2758696	157606013	FCRL4/FCRL3	0	A>G	0.2802	0.01426	imputed
rs2758695	157606064	FCRL4/FCRL3	0	T>C	0.1681	0.02923	imputed
rs2248138	157606294	FCRL4/FCRL3	0	A>T	0.1681	0.02923	imputed
rs12140535	157606633	FCRL4/FCRL3	0	A>G	0.1137	0.28246	typed
rs2758693	157606784	FCRL4/FCRL3	0	A>C	0.1681	0.02923	imputed
rs12143989	157606814	FCRL4/FCRL3	0	G>A	0.09548	0.2995	imputed
rs2758691	157607077	FCRL4/FCRL3	0	C>T	0.1681	0.02923	imputed
rs2758690	157607108	FCRL4/FCRL3	0	T>G	0.1681	0.02923	imputed
rs2758689	157607335	FCRL4/FCRL3	0	G>A	0.1681	0.02923	imputed
rs2758688	157607377	FCRL4/FCRL3	0	T>C	0.1681	0.02923	imputed
rs2778015	157607519	FCRL4/FCRL3	0	G>A	0.3264	0.01896	imputed
rs9427301	157607556	FCRL4/FCRL3	0	G>C	0.2913	0.01657	imputed
rs111825608	157607760	FCRL4/FCRL3	0	C>A	0.03864	0.9366	imputed
rs2758685	157607787	FCRL4/FCRL3	0	G>A	0.3264	0.01896	imputed
rs7545250	157607838	FCRL4/FCRL3	0	G>T	0.01643	0.517	imputed
rs2758683	157608122	FCRL3/FCRL4	0	G>A	0.2804	0.013814	typed
rs2758678	157608653	FCRL3/FCRL4	0	T>C	0.2806	0.01381	imputed
rs4971144	157608807	FCRL3/FCRL4	0	T>C	0.2806	0.01381	imputed
rs12722781	157608983	FCRL3/FCRL4	0	G>A	0.09548	0.2995	imputed
rs2758677	157608996	FCRL3/FCRL4	0	T>C	0.2806	0.01381	imputed
rs2758676	157609192	FCRL3/FCRL4	0	A>G	0.1681	0.02923	imputed
rs4971145	157609565	FCRL3/FCRL4	0	T>C	0.3263	0.01808	imputed
rs61572278	157609607	FCRL3/FCRL4	0	G>A	0.03863	0.9325	imputed
rs12748369	157609652	FCRL3/FCRL4	0	A>G	0.09534	0.3166	imputed
rs2778013	157609657	FCRL3/FCRL4	0	T>C	0.2806	0.01381	imputed
rs2758675	157610151	FCRL3/FCRL4	0	G>A	0.2806	0.01381	imputed
rs2758674	157610440	FCRL3/FCRL4	0	T>C	0.1681	0.02923	imputed
rs2778012	157611633	FCRL3/FCRL4	0	G>A	0.3262	0.01723	imputed
rs6657219	157611760	FCRL3/FCRL4	0	G>A	0.03864	0.9282	imputed
rs9427302	157612420	FCRL3/FCRL4	0	T>C	0.3263	0.01677	imputed
rs2758649	157612470	FCRL3/FCRL4	0	A>G	0.2806	0.01381	imputed
rs1963743	157612877	FCRL3/FCRL4	0	G>A	0.2806	0.01381	imputed
rs1963744	157613160	FCRL3/FCRL4	0	A>G	0.2807	0.01319	imputed
rs1969742	157613337	FCRL3/FCRL4	0	T>C	0.1681	0.02923	imputed
rs2758634	157614156	FCRL3/FCRL4	0	A>G	0.2807	0.01319	imputed
rs2758626	157614258	FCRL3/FCRL4	0	G>A	0.2807	0.01319	imputed
rs116061516	157614766	FCRL3/FCRL4	0	C>T	0.01552	0.8983	imputed
rs7546031	157615218	FCRL3/FCRL4	0	C>G	0.2783	0.01752	imputed
rs12145148	157615261	FCRL3/FCRL4	0	T>A	0.09524	0.2952	imputed
rs12097236	157616302	FCRL3/FCRL4	0	A>G	0.2776	0.025	imputed
rs1987352	157616623	FCRL3/FCRL4	0	G>A	0.04574	0.4888	imputed
rs1987351	157616670	FCRL3/FCRL4	0	C>T	0.0459	0.5254	imputed
rs56896663	157617648	FCRL3/FCRL4	0	A>G	0.01502	0.9706	imputed
rs150426836	157617856	FCRL3/FCRL4	0	A>G	0.01401	0.6302	imputed
rs12074561	157618582	FCRL3/FCRL4	0	C>G	0.01503	0.968	imputed
rs10489676	157619889	FCRL3/FCRL4	0	T>C	0.1655	0.07252	imputed
rs2785662	157620143	FCRL3/FCRL4	0	A>G	0.09519	0.2628	typed
rs1819420	157620285	FCRL3/FCRL4	0	T>C	0.04998	0.5638	imputed
rs12144103	157620499	FCRL3/FCRL4	0	A>G	0.1655	0.07252	imputed
rs2785663	157620758	FCRL3/FCRL4	0	T>G	0.3319	0.009667	imputed
rs2785664	157621235	FCRL3/FCRL4	0	G>T	0.2782	0.02584	imputed
rs2778010	157621513	FCRL3/FCRL4	0	T>C	0.0953	0.3122	imputed
rs2778009	157621835	FCRL3/FCRL4	0	C>T	0.2775	0.02368	imputed
rs67805319	157622853	FCRL3/FCRL4	0	G>A	0.1652	0.05894	imputed
rs75803211	157622920	FCRL3/FCRL4	0	T>G	0.04998	0.5638	imputed
rs67070092	157622973	FCRL3/FCRL4	0	T>A	0.1652	0.05894	imputed
rs2785665	157623017	FCRL3/FCRL4	0	C>A	0.3333	0.0088585	typed
rs7531547	157623267	FCRL3/FCRL4	0	G>T	0.1652	0.05894	imputed
rs12128597	157623603	FCRL3/FCRL4	0	C>T	0.1652	0.05894	imputed
rs2785666	157625122	FCRL3/FCRL4	0	G>A	0.3311	0.008626	imputed
rs12743309	157625513	FCRL3/FCRL4	0	T>C	0.09415	0.3154	imputed
rs12061979	157626144	FCRL3/FCRL4	0	A>C	0.01502	0.9731	imputed
rs2152710	157626964	FCRL3/FCRL4	0	A>G	0.1652	0.05894	imputed
rs7536766	157627511	FCRL3/FCRL4	0	T>G	0.04998	0.5638	imputed
rs2785655	157627776	FCRL3/FCRL4	0	A>G	0.09513	0.299	imputed
rs149987106	157628291	FCRL3/FCRL4	0	C>A	0.04998	0.5638	imputed
rs12070820	157628376	FCRL3/FCRL4	0	G>C	0.06674	0.7394	imputed
rs2778007	157628559	FCRL3/FCRL4	0	T>C	0.1635	0.2747	imputed
rs73007051	157629007	FCRL3/FCRL4	0	G>A	0.04998	0.5638	imputed
rs2785656	157629692	FCRL3/FCRL4	0	T>C	0.3312	0.007984	imputed
rs2778006	157630312	FCRL3/FCRL4	0	G>A	0.3312	0.007984	imputed
rs2785657	157631311	FCRL3/FCRL4	0	T>C	0.3312	0.007984	imputed
rs73007052	157631354	FCRL3/FCRL4	0	A>G	0.04997	0.5678	imputed
rs2785658	157631481	FCRL3/FCRL4	0	C>T	0.331	0.008863	imputed
rs6427389	157632011	FCRL3/FCRL4	0	C>A	0.2336	0.04666	imputed
rs7521289	157632039	FCRL3/FCRL4	0	C>T	0.06671	0.7447	imputed
rs7533024	157632170	FCRL3/FCRL4	0	A>C	0.06671	0.7447	imputed
rs2485066	157632501	FCRL3/FCRL4	0	C>T	0.331	0.008863	imputed
rs2785659	157633065	FCRL3/FCRL4	0	A>G	0.09194	0.3267	imputed
rs7539012	157633764	FCRL3/FCRL4	0	A>C	0.05667	0.421	imputed
rs193275364	157633901	FCRL3/FCRL4	0	T>C	0.01418	0.7147	imputed
rs7549342	157633957	FCRL3/FCRL4	0	G>A	0.06671	0.7447	imputed
rs2482480	157634290	FCRL3/FCRL4	0	A>G	0.3312	0.007961	imputed
rs12082327	157634415	FCRL3/FCRL4	0	G>A	0.07182	0.5583	typed
rs12082378	157634567	FCRL3/FCRL4	0	C>A	0.2335	0.04487	imputed
rs7552352	157634807	FCRL3/FCRL4	0	G>A	0.09478	0.3157	imputed
rs66931510	157635085	FCRL3/FCRL4	0	C>T	0.1651	0.05581	imputed
rs2785661	157635234	FCRL3/FCRL4	0	A>G	0.331	0.008591	imputed
rs1113662	157635825	FCRL3/FCRL4	0	T>C	0.1651	0.05581	imputed
rs12128142	157635977	FCRL3/FCRL4	0	G>C	0.09523	0.2948	imputed
rs11264790	157636074	FCRL3/FCRL4	0	C>T	0.3308	0.009531	imputed
rs138585476	157636268	FCRL3/FCRL4	0	G>A	0.01438	0.6403	imputed
rs11488680	157636294	FCRL3/FCRL4	0	A>C	0.3311	0.008359	imputed
rs12129106	157636650	FCRL3/FCRL4	0	G>A	0.3308	0.009531	imputed
rs12125713	157636657	FCRL3/FCRL4	0	A>G	0.1651	0.05581	imputed
rs117336707	157636680	FCRL3/FCRL4	0	C>A	0.01502	0.9731	imputed
rs12136747	157636930	FCRL3/FCRL4	0	C>G	0.2335	0.04487	imputed
rs142870895	157636972	FCRL3/FCRL4	0	A>G	0.01418	0.7147	imputed
rs6696226	157637271	FCRL3/FCRL4	0	A>G	0.331	0.008802	imputed
rs147962569	157637272	FCRL3/FCRL4	0	C>T	0.01501	0.9705	imputed
rs7523492	157637964	FCRL3/FCRL4	0	G>A	0.4513	0.02015	typed
rs148254923	157637974	FCRL3/FCRL4	0	T>G	0.01367	0.6246	imputed
rs10908581	157638275	FCRL3/FCRL4	0	A>G	0.3304	0.01153	imputed
rs145417698	157638506	FCRL3/FCRL4	0	C>T	0.01468	0.8005	imputed
rs10908582	157638558	FCRL3/FCRL4	0	T>A	0.3304	0.01153	imputed
rs6672065	157638959	FCRL3/FCRL4	0	C>T	0.2308	0.001803	imputed
rs79932878	157639641	FCRL3/FCRL4	0	A>G	0.01468	0.8005	imputed
rs6427392	157640163	FCRL3/FCRL4	0	C>G	0.4668	1.69×10-5	imputed
rs140787465	157640284	FCRL3/FCRL4	0	A>G	0.02667	0.2015	imputed
rs6679422	157641266	FCRL3/FCRL4	0	C>A	0.4666	1.54×10-5	imputed
rs12125366	157641489	FCRL3/FCRL4	0	A>G	0.2308	0.002279	imputed
rs77039203	157641535	FCRL3/FCRL4	0	G>A	0.01468	0.8005	imputed
rs12070799	157641543	FCRL3/FCRL4	0	T>C	0.01468	0.8005	imputed
rs10908583	157641683	FCRL3/FCRL4	0	G>A	0.4686	1.47×10-5	typed
rs10908584	157641758	FCRL3/FCRL4	0	T>A	0.4662	1.95×10-5	imputed
rs10796981	157642082	FCRL3/FCRL4	0	A>G	0.4666	1.54×10-5	imputed
rs11264792	157642222	FCRL3/FCRL4	0	G>T	0.06763	0.529	imputed
rs10908585	157642481	FCRL3/FCRL4	0	T>A	0.4666	1.54×10-5	imputed
rs10796982	157643196	FCRL3/FCRL4	0	C>T	0.4666	1.54×10-5	imputed
rs10908586	157643457	FCRL3/FCRL4	0	A>G	0.4666	1.54×10-5	imputed
rs10908587	157643579	FCRL3/FCRL4	0	G>A	0.4662	1.95×10-5	imputed
rs2210911	157643867	FCRL3/FCRL4	0	A>G	0.3967	2.54×10-5	typed
rs7514925	157645276	FCRL3/FCRL4	0	T>C	0.4666	1.53×10-5	imputed
rs6695840	157645696	FCRL3/FCRL4	0	C>G	0.4662	1.51×10-5	imputed
rs11264793	157647526	FCRL3/FCRL4	0	A>T	0.2309	0.001929	imputed
rs11264794	157647789	FCRL3/FCRL4	0	C>A	0.4654	1.86×10-5	imputed
rs6691569	157648098	FCRL3	15	G>A	0.1651	0.043237	typed
rs11805944	157648155	FCRL3	15	A>G	0.04976	0.2722	imputed
rs2282283	157648371	FCRL3	15	T>G	0.2305	0.001726	imputed
rs2282284	157648543	FCRL3	15	A>G	0.05584	0.5035	typed
rs146903009	157650874	FCRL3	12	C>T	0.014	0.6302	imputed
rs12563943	157650960	FCRL3	11~12	T>C	0.06642	0.4706	imputed
rs1806798	157651017	FCRL3	11~12	T>C	0.1651	0.04318	imputed
rs7546300	157651032	FCRL3	11~12	T>A	0.2274	0.002217	imputed
rs7546376	157651104	FCRL3	11~12	T>C	0.2213	0.003933	imputed
rs12746352	157651554	FCRL3	11~12	G>A	0.2293	0.002227	imputed
rs150657657	157652711	FCRL3	11~12	C>T	0.014	0.6302	imputed
rs12075547	157652897	FCRL3	11~12	G>T	0.01451	0.7169	imputed
rs1537947	157654663	FCRL3	10~11	G>C	0.2272	0.003451	imputed
rs59306424	157654721	FCRL3	10~11	G>T	0.1557	0.03358	imputed
rs12139425	157655141	FCRL3	10~11	C>T	0.2291	0.001034	imputed
rs57240057	157655576	FCRL3	10~11	A>G	0.04853	0.3668	imputed
rs12735945	157656277	FCRL3	10~11	C>A	0.2282	0.001227	imputed
rs12077828	157657239	FCRL3	10~11	A>T	0.2273	0.00118	imputed
rs12093091	157657298	FCRL3	10~11	C>T	0.2273	0.00118	imputed
rs12077917	157657368	FCRL3	10~11	A>T	0.2275	0.0009937	imputed
rs7549100	157657842	FCRL3	10~11	A>G	0.2253	0.001498	imputed
rs12565518	157662137	FCRL3	8~9	T>C	0.04616	0.1921	imputed
rs12035449	157662616	FCRL3	8~9	A>G	0.0135	0.5451	imputed
rs12080623	157665064	FCRL3	8~9	A>G	0.01367	0.4789	imputed
rs138409390	157665742	FCRL3	7~8	G>A	0.01509	0.7273	imputed
rs12041673	157666043	FCRL3	7	G>A	0.01367	0.4789	imputed
rs7522061	157668390	FCRL3	4	A>G	0.4168	4.32×10-8	typed
rs3761959	157669278	FCRL3	3~4	G>A	0.4165	2.22×10-8	typed
rs10158440	157672304	FCRL3/FCRL2	0	G>A	0.06067	0.5849	imputed
rs4284256	157675273	FCRL3/FCRL2	0	C>T	0.143	8.42×10-6	imputed
rs16838996	157678273	FCRL3/FCRL2	0	T>C	0.04285	0.1944	imputed
rs58974356	157679729	FCRL3/FCRL2	0	G>T	0.04285	0.1944	imputed
rs17727339	157680114	FCRL3/FCRL2	0	A>G	0.1825	0.01598	typed
rs2210915	157683356	FCRL3/FCRL2	0	A>T	0.04263	0.1675	imputed
rs12142992	157683994	FCRL3/FCRL2	0	T>A	0.1442	1.43×10-6	imputed
rs74577753	157685198	FCRL3/FCRL2	0	A>C	0.04278	0.1492	imputed
rs73003428	157686410	FCRL3/FCRL2	0	G>A	0.0426	0.1642	imputed
rs16839002	157687375	FCRL3/FCRL2	0	C>T	0.1444	1.56×10-6	imputed
rs7552639	157689336	FCRL3/FCRL2	0	A>G	0.1446	1.35×10-6	imputed
rs7512583	157689652	FCRL3/FCRL2	0	T>C	0.1449	9.73×10-7	imputed
rs12119495	157689787	FCRL3/FCRL2	0	T>C	0.1447	1.04×10-6	imputed
rs59911311	157689886	FCRL3/FCRL2	0	C>G	0.04252	0.1693	imputed
rs11264803	157690796	FCRL3/FCRL2	0	C>T	0.04264	0.1509	imputed
rs79849028	157692333	FCRL3/FCRL2	0	T>C	0.04242	0.1712	imputed
rs145102127	157692366	FCRL3/FCRL2	0	C>T	0.0424	0.1695	imputed
rs2873407	157693368	FCRL2/FCRL3	0	G>A	0.04186	0.1848	imputed
rs74118929	157693462	FCRL2/FCRL3	0	C>G	0.0417	0.2046	imputed
rs41479249	157694013	FCRL2/FCRL3	0	C>T	0.1778	0.1041	imputed
rs1537948	157694094	FCRL2/FCRL3	0	T>C	0.04187	0.2294	imputed
rs55907110	157694220	FCRL2/FCRL3	0	C>T	0.04168	0.2527	imputed
rs6680161	157694466	FCRL2/FCRL3	0	G>T	0.146	1.13×10-6	imputed
rs11264804	157694612	FCRL2/FCRL3	0	C>T	0.3835	6.47×10-8	imputed
rs10489679	157694755	FCRL2/FCRL3	0	G>A	0.1794	0.1427	imputed
rs1999793	157695412	FCRL2/FCRL3	0	G>A	0.2373	0.033988	typed
rs114500166	157697231	FCRL2/FCRL3	0	C>G	0.01696	0.279	imputed
rs115660020	157698455	FCRL2/FCRL3	0	G>A	0.01696	0.279	imputed
rs10908588	157699866	FCRL2/FCRL3	0	A>T	0.2378	0.06803	imputed
rs10908589	157699867	FCRL2/FCRL3	0	A>T	0.2368	0.07801	imputed
rs7514353	157700437	FCRL2/FCRL3	0	C>T	0.2162	0.08176	imputed
rs1537949	157701249	FCRL2/FCRL3	0	T>C	0.3826	2.18×10-8	imputed
rs6680489	157701948	FCRL2/FCRL3	0	T>A	0.1466	3.20×10-7	imputed
rs6688945	157702017	FCRL2/FCRL3	0	G>A	0.1467	2.80×10-7	imputed
rs10430455	157703238	FCRL2/FCRL3	0	A>T	0.381	4.12×10-8	imputed
rs115550757	157703852	FCRL2/FCRL3	0	C>T	0.01696	0.279	imputed
rs6427397	157705725	FCRL2/FCRL3	0	C>T	0.3801	1.04×10-7	imputed
rs11803672	157707945	FCRL2/FCRL3	0	A>G	0.01696	0.279	imputed
rs58215884	157708335	FCRL2/FCRL3	0	G>T	0.211	0.06051	imputed
rs74668636	157708489	FCRL2/FCRL3	0	C>A	0.01696	0.279	imputed
rs6694875	157709128	FCRL2/FCRL3	0	G>A	0.23	0.03622	imputed
rs12564172	157711702	FCRL2/FCRL3	0	T>C	0.211	0.06051	imputed
rs78414607	157711892	FCRL2/FCRL3	0	T>C	0.01696	0.279	imputed
rs12757421	157713786	FCRL2/FCRL3	0	G>A	0.1478	6.60×10-7	imputed
rs76423736	157714570	FCRL2/FCRL3	0	A>T	0.04146	0.9014	imputed
rs36125173	157716218	FCRL2	12	A>C	0.02911	0.2301	imputed
rs16839019	157716836	FCRL2	10~11	T>G	0.02911	0.2301	imputed
rs7517644	157717028	FCRL2	10~11	A>G	0.1485	2.35×10-7	typed
rs3818813	157718325	FCRL2	10~11	A>C	0.2192	0.069	typed
rs2275232	157718430	FCRL2	9~10	T>G	0.2111	0.06433	imputed
rs2275233	157718645	FCRL2	9~10	T>C	0.2111	0.06433	imputed
rs3818814	157718780	FCRL2	8~9	A>G	0.2125	0.06815	imputed
rs6662117	157718835	FCRL2	8~9	G>A	0.2111	0.06433	imputed
rs72708402	157719073	FCRL2	8~9	C>T	0.211	0.06161	imputed
rs10489681	157720009	FCRL2	7~8	G>A	0.2109	0.06168	imputed
rs16839069	157721340	FCRL2	7~8	C>T	0.02928	0.2616	imputed
rs11807382	157726123	FCRL2	7~8	T>C	0.02928	0.2616	imputed
rs12138508	157726333	FCRL2	7~8	G>A	0.1482	4.20×10-7	imputed
rs9426988	157726407	FCRL2	7~8	C>T	0.02928	0.2616	imputed
rs12116491	157726460	FCRL2	7~8	C>T	0.1483	4.44×10-7	imputed
rs12408952	157730028	FCRL2	7~8	T>C	0.1482	4.20×10-7	imputed
rs12567349	157731186	FCRL2	7~8	G>A	0.2109	0.06836	imputed
rs79853736	157732091	FCRL2	7~8	A>C	0.2108	0.06304	imputed
rs11264815	157733111	FCRL2	7~8	G>A	0.1451	6.36×10-7	imputed
rs11264816	157733232	FCRL2	7~8	T>A	0.145	5.18×10-7	imputed
rs12086811	157733379	FCRL2	7~8	T>G	0.145	5.18×10-7	imputed
rs11810141	157735116	FCRL2	7~8	G>A	0.1474	5.63×10-7	imputed
rs78634650	157735240	FCRL2	7~8	G>A	0.02903	0.2949	imputed
rs112537702	157736098	FCRL2	7~8	A>G	0.2115	0.06939	imputed
rs12064217	157736431	FCRL2	7~8	C>A	0.2118	0.06427	imputed
rs9427313	157736931	FCRL2	6~7	C>T	0.02918	0.2647	imputed
rs2873413	157737504	FCRL2	5~6	G>A	0.4002	1.88×10-7	imputed
rs61691958	157740789	FCRL2	2~3	G>C	0.216	0.05569	imputed
rs140733046	157741099	FCRL2	2~3	G>A	0.01289	0.3339	imputed
rs7546211	157741237	FCRL2	2~3	T>A	0.4001	1.52×10-7	imputed
rs7543979	157741318	FCRL2	2~3	A>C	0.2159	0.05399	imputed
rs12728877	157741801	FCRL2	2~3	A>G	0.1487	6.05×10-7	imputed
rs12568320	157744004	FCRL2	2~3	A>G	0.2155	0.043226	typed
rs6700883	157744142	FCRL2	2~3	A>T	0.1488	5.33×10-7	imputed
rs2210909	157744848	FCRL2	2~3	C>T	0.2155	0.04464	imputed
rs16839121	157748282	FCRL2/FCRL1	0	C>T	0.02985	0.4189	imputed
rs6427401	157748564	FCRL2/FCRL1	0	A>G	0.3955	1.57×10-7	imputed
rs6427402	157749544	FCRL2/FCRL1	0	C>T	0.3949	1.14×10-7	imputed
rs721231	157750711	FCRL2/FCRL1	0	C>G	0.1488	5.33×10-7	imputed
rs6677622	157751356	FCRL2/FCRL1	0	C>T	0.2055	0.05186	imputed
rs2065883	157753573	FCRL2/FCRL1	0	T>G	0.2098	0.04128	imputed
rs7552368	157754040	FCRL2/FCRL1	0	A>G	0.3948	1.18×10-7	imputed
rs12743184	157754359	FCRL2/FCRL1	0	A>G	0.1491	4.04×10-7	typed
rs12563971	157755427	FCRL2/FCRL1	0	C>G	0.2098	0.04128	imputed
rs149205214	157756671	FCRL1/FCRL2	0	A>G	0.02985	0.4189	imputed
rs79661015	157757455	FCRL1/FCRL2	0	G>C	0.03001	0.4637	imputed
rs145020735	157758835	FCRL1/FCRL2	0	A>G	0.01151	0.5084	imputed
rs7546623	157761419	FCRL1/FCRL2	0	C>T	0.395	1.07×10-7	imputed
rs17677855	157761888	FCRL1/FCRL2	0	T>G	0.2097	0.04317	imputed
rs1016849	157764964	FCRL1	11	C>T	0.2096	0.04124	imputed
rs3811026	157766446	FCRL1	10~11	C>T	0.2008	0.08134	imputed
rs3811025	157766473	FCRL1	10~11	C>T	0.1488	5.33×10-7	imputed
rs76362139	157767406	FCRL1	9~10	T>G	0.02985	0.4189	imputed
rs3811024	157768000	FCRL1	8	G>C	0.1489	5.63×10-7	imputed
rs9426992	157768185	FCRL1	7~8	T>C	0.02985	0.4189	imputed
rs2050568	157770241	FCRL1	6~7	G>A	0.3954	8.27×10-8	typed
rs2050569	157770357	FCRL1	6~7	A>C	0.03133	0.3055	imputed
rs9427315	157771028	FCRL1	5~6	T>C	0.03166	0.3804	imputed
rs4971154	157771880	FCRL1	5	T>C	0.3965	1.91×10-8	imputed
rs79550262	157772675	FCRL1	3~4	C>T	0.03366	0.4687	imputed
rs72710024	157773265	FCRL1	3~4	C>G	0.2063	0.02095	imputed
rs6427403	157774897	FCRL1	2~3	T>C	0.3964	1.97×10-8	imputed
rs12741819	157775497	FCRL1	2~3	C>T	0.1468	4.96×10-7	imputed
rs11803853	157777780	FCRL1	1~2	T>G	0.03398	0.467	imputed
rs1536253	157778198	FCRL1	1~2	T>C	0.03398	0.467	imputed
rs7538531	157778634	FCRL1	1~2	T>C	0.3576	2.06×10-8	imputed
rs6427404	157779183	FCRL1	1~2	A>T	0.3539	4.81×10-8	imputed
rs12128104	157779244	FCRL1	1~2	A>G	0.1477	1.53×10-6	imputed
rs6685663	157779286	FCRL1	1~2	T>C	0.3575	2.06×10-8	imputed
rs12749630	157779878	FCRL1	1~2	T>C	0.3576	2.06×10-8	imputed
rs6689402	157780824	FCRL1	1~2	A>G	0.3576	2.06×10-8	imputed
rs6689408	157780840	FCRL1	1~2	A>G	0.3576	2.06×10-8	imputed
rs6689427	157780892	FCRL1	1~2	A>G	0.3579	2.41×10-8	typed
rs6695211	157781688	FCRL1	1~2	T>G	0.3576	2.06×10-8	imputed
rs76428807	157781752	FCRL1	1~2	G>T	0.03398	0.467	imputed
rs10443902	157781764	FCRL1	1~2	A>C	0.148	1.31×10-6	imputed
rs6692836	157781823	FCRL1	1~2	A>G	0.3576	2.06×10-8	imputed
rs10443904	157782145	FCRL1	1~2	C>T	0.1477	1.53×10-6	imputed
rs10443905	157782218	FCRL1	1~2	G>C	0.3576	2.06×10-8	imputed
rs6696137	157782581	FCRL1	1~2	T>C	0.3576	2.06×10-8	imputed
rs12129250	157782651	FCRL1	1~2	G>T	0.1477	1.53×10-6	imputed
rs1998815	157782762	FCRL1	1~2	C>G	0.3576	2.06×10-8	imputed
rs1998816	157782979	FCRL1	1~2	A>T	0.2068	0.01216	imputed
rs1998817	157783003	FCRL1	1~2	A>G	0.3576	2.06×10-8	imputed
rs10443906	157783332	FCRL1	1~2	T>A	0.3576	2.06×10-8	imputed
rs2148135	157783485	FCRL1	1~2	C>T	0.3576	2.06×10-8	imputed
rs2317396	157783917	FCRL1	1~2	T>C	0.03398	0.467	imputed
rs12131181	157784255	FCRL1	1~2	G>A	0.1477	1.53×10-6	imputed
rs10908592	157784327	FCRL1	1~2	G>A	0.3576	2.06×10-8	imputed
rs1073857	157784400	FCRL1	1~2	G>A	0.3576	2.06×10-8	imputed
rs1073858	157784522	FCRL1	1~2	T>C	0.1477	1.53×10-6	imputed
rs6690607	157784817	FCRL1	1~2	C>T	0.3576	2.06×10-8	imputed
rs12128085	157785144	FCRL1	1~2	A>G	0.1475	1.26×10-6	imputed
rs2225017	157786937	FCRL1	1~2	A>G	0.3588	7.18×10-8	imputed
rs2209557	157787127	FCRL1	1~2	C>G	0.3587	7.49×10-8	imputed
rs12131778	157787253	FCRL1	1~2	T>A	0.4187	0.0004275	imputed
rs72710035	157787859	FCRL1	1~2	A>G	0.2066	0.0271	imputed
rs6657802	157788020	FCRL1	1~2	G>A	0.3596	9.51×10-8	imputed
rs11264825	157788270	FCRL1	1~2	A>G	0.3597	8.47×10-8	imputed
rs74229860	157788361	FCRL1	1~2	G>C	0.2065	0.02846	imputed
rs10908595	157788448	FCRL1	1~2	G>A	0.3597	8.47×10-8	imputed
rs10908596	157788504	FCRL1	1~2	T>C	0.1477	1.26×10-6	imputed
rs10908597	157788521	FCRL1	1~2	T>C	0.3613	3.90×10-8	imputed
rs12407109	157789258	FCRL1	1~2	T>C	0.1478	9.45×10-7	imputed
rs3811023	157790954	FCRL1/CD5L	0	G>A	0.1481	1.85×10-6	imputed
rs115710170	157791163	FCRL1/CD5L	0	G>T	0.03403	0.2179	imputed
rs6671715	157792103	FCRL1/CD5L	0	G>A	0.1481	1.85×10-6	imputed
rs2777817	157792302	FCRL1/CD5L	0	G>T	0.3977	1.34×10-8	imputed
rs115601891	157792804	FCRL1/CD5L	0	C>T	0.03404	0.216	imputed
rs12143912	157794774	FCRL1/CD5L	0	C>T	0.1481	2.30×10-6	imputed
rs12753395	157795478	CD5L/FCRL1	0	G>A	0.1478	3.16×10-6	imputed
rs2765493	157798000	CD5L/FCRL1	0	A>G	0.3981	1.39×10-8	typed
rs2765495	157798917	CD5L/FCRL1	0	T>A	0.4217	0.001034	imputed
rs2765496	157798923	CD5L/FCRL1	0	G>T	0.4155	0.002009	imputed
rs16839239	157799708	CD5L/FCRL1	0	G>A	0.2052	0.07643	typed
rs2765497	157799973	CD5L/FCRL1	0	C>T	0.1517	4.96×10-6	imputed
rs1048086	157801578	CD5L	6	T>A	0.2392	0.02301	imputed
rs2765498	157802513	CD5L	5~6	C>G	0.1519	6.74×10-6	imputed
rs2777815	157802748	CD5L	5~6	G>C	0.152	6.72×10-6	imputed
rs2765500	157802877	CD5L	5~6	T>C	0.4199	0.0008135	imputed
rs2261295	157802979	CD5L	5~6	T>C	0.1519	6.74×10-6	imputed
rs2765501	157804648	CD5L	3~4	G>A	0.4134	0.0010287	typed
rs2765502	157805107	CD5L	3~4	A>G	0.1521	5.23×10-6	typed
rs2765503	157806006	CD5L	2~3	A>G	0.1519	6.19×10-6	imputed
rs138732117	157806797	CD5L	2~3	A>G	0.02984	0.5397	imputed
rs72710042	157808818	CD5L	2~3	T>G	0.1978	0.05036	imputed
rs10489683	157809662	CD5L	1~2	A>C	0.2433	0.03592	typed
rs2765504	157809883	CD5L	1~2	T>C	0.1519	6.19×10-6	imputed
rs2765505	157811175	CD5L	1~2	G>A	0.4237	0.0007335	typed
rs2260040	157811392	CD5L	1~2	A>G	0.1522	1.39×10-6	typed
rs2281870	157811585	CD5L	1	C>A	0.1416	0.06108	typed
rs2777814	157818815	CD5L/KIRREL	0	C>T	0.4931	0.9914	imputed
rs2225018	157829281	CD5L/KIRREL	0	C>T	0.4931	0.9911	imputed
rs3931495	157830660	CD5L/KIRREL	0	A>T	0.4982	0.7879	imputed
rs9726964	157834016	CD5L/KIRREL	0	G>A	0.4931	0.9911	imputed
rs7546130	157836200	CD5L/KIRREL	0	G>A	0.4955	0.9533	typed
rs7539154	157839682	CD5L/KIRREL	0	A>G	0.4931	0.9911	imputed
rs6427405	157840353	CD5L/KIRREL	0	G>A	0.07526	0.7692	typed
rs11582594	157842192	CD5L/KIRREL	0	G>A	0.4931	0.95106	typed
rs12074997	157842936	CD5L/KIRREL	0	C>A	0.1936	0.04952	typed
rs4518897	157845545	CD5L/KIRREL	0	A>G	0.194	0.0495	typed
rs7537631	157848670	CD5L/KIRREL	0	G>A	0.07457	0.7698	typed
rs4971159	157850916	CD5L/KIRREL	0	C>G	0.496	0.8507	imputed
rs33999327	157853662	CD5L/KIRREL	0	T>C	0.4931	0.9914	imputed
rs12044495	157856862	CD5L/KIRREL	0	G>A	0.1942	0.05348	typed
rs4614251	157864742	CD5L/KIRREL	0	A>G	0.2689	0.04759	typed
rs57491387	157866883	CD5L/KIRREL	0	C>T	0.2744	0.06674	imputed
rs12038233	157870465	CD5L/KIRREL	0	T>A	0.2748	0.08366	imputed
rs150548683	157873848	CD5L/KIRREL	0	G>A	0.2751	0.07725	imputed
rs143650221	157874429	CD5L/KIRREL	0	C>T	0.275	0.06987	imputed
rs4450009	157879145	CD5L/KIRREL	0	A>G	0.2399	0.004142	typed
rs7524095	157879294	CD5L/KIRREL	0	G>A	0.3421	0.2714	typed
rs57051195	157879792	CD5L/KIRREL	0	A>G	0.2755	0.0558	imputed
rs74119408	157881834	CD5L/KIRREL	0	A>T	0.2755	0.05467	imputed
rs77959153	157882283	CD5L/KIRREL	0	A>T	0.2752	0.05399	imputed
rs79530984	157884512	CD5L/KIRREL	0	C>T	0.2757	0.06293	imputed
rs80264016	157887227	CD5L/KIRREL	0	A>G	0.2783	0.05246	imputed
rs58731678	157888476	KIRREL/CD5L	0	A>G	0.2775	0.06272	imputed
rs74119411	157888702	KIRREL/CD5L	0	G>T	0.2775	0.06272	imputed
rs57105373	157889227	KIRREL/CD5L	0	A>T	0.2772	0.05859	imputed
rs61130952	157889228	KIRREL/CD5L	0	A>C	0.2749	0.04636	imputed
rs61687240	157889366	KIRREL/CD5L	0	G>T	0.2775	0.06272	imputed
rs56971940	157889522	KIRREL/CD5L	0	C>G	0.2775	0.06272	imputed
rs73009194	157889607	KIRREL/CD5L	0	T>G	0.2775	0.06272	imputed
rs60579652	157890164	KIRREL/CD5L	0	A>G	0.2775	0.06272	imputed
rs58211457	157890239	KIRREL/CD5L	0	A>G	0.2775	0.06272	imputed
rs58173135	157890268	KIRREL/CD5L	0	A>G	0.2775	0.06272	imputed
rs59115166	157890372	KIRREL/CD5L	0	A>G	0.2775	0.06272	imputed
rs4971164	157890435	KIRREL/CD5L	0	T>A	0.3419	0.232	imputed
rs73009198	157890495	KIRREL/CD5L	0	C>A	0.2773	0.06808	imputed
rs12068503	157890526	KIRREL/CD5L	0	C>A	0.278	0.075026	typed
rs12094212	157890697	KIRREL/CD5L	0	A>G	0.2773	0.06808	imputed
rs12057779	157890820	KIRREL/CD5L	0	G>A	0.2773	0.06808	imputed
rs12095482	157891297	KIRREL/CD5L	0	A>T	0.276	0.05317	imputed
rs4971165	157891524	KIRREL/CD5L	0	A>G	0.3426	0.14898	typed
rs7514610	157891565	KIRREL/CD5L	0	A>G	0.2821	0.08196	typed
rs4971166	157891597	KIRREL/CD5L	0	G>A	0.3763	0.0058078	typed
rs12022838	157891609	KIRREL/CD5L	0	G>A	0.279	0.09014	imputed
rs7547982	157891676	KIRREL/CD5L	0	T>C	0.3747	0.004738	imputed
rs7524979	157891709	KIRREL/CD5L	0	G>A	0.339	0.24003	typed
rs12118214	157479528	FCRL5/ETV3	0	C>T	0.0729	0.97967	imputed
rs12135411	157482887	FCRL5/ETV3	0	C>T	0.0763	0.95371	imputed
rs3845586	157484453	FCRL5	17	A>G	0.2308	0.45696	imputed
rs6427383	157491173	FCRL5	10~11	A>T	0.2324	0.29772	imputed
rs6696922	157491322	FCRL5	10~11	A>G	0.1053	0.50679	imputed
rs1412330	157493685	FCRL5	10~11	C>G	0.2312	0.24789	imputed
rs12563392	157494589	FCRL5	9~10	A>C	0.1457	0.9666	imputed
rs6686913	157495046	FCRL5	9~10	C>T	0.1432	0.95002	imputed
rs4971127	157496594	FCRL5	9~10	C>T	0.1423	0.94221	imputed
rs3761961	157497263	FCRL5	9~10	C>T	0.1022	0.65656	imputed
rs2317051	157498052	FCRL5	8~9	A>G	0.1395	0.96191	imputed
rs17416676	157503805	FCRL5	8~9	A>G	0.0901	0.99151	imputed
rs6667109	157505158	FCRL5	7~8	A>T	0.2271	0.21826	imputed
rs2012712	157507655	FCRL5	7~8	C>T	0.2282	0.20803	imputed
rs2012474	157507938	FCRL5	7~8	A>G	0.1253	0.05683	imputed
rs1972239	157508801	FCRL5	7~8	C>T	0.1025	0.78999	imputed
rs1977588	157510939	FCRL5	6~7	A>C	0.2319	0.11869	imputed
rs10796979	157513404	FCRL5	5~6	A>C	0.2338	0.15068	imputed
rs849833	157525163	FCRL5/FCRL4	0	A>G	0.2688	0.11448	imputed
rs2244798	157527963	FCRL5/FCRL4	0	A>G	0.0917	0.66793	imputed
rs849832	157531532	FCRL5/FCRL4	0	C>G	0.332	0.15287	imputed
rs2758679	157543762	FCRL4	12	C>T	0.1262	0.17963	imputed
rs14335	157544850	FCRL4	12	C>T	0.3859	0.05538	imputed
rs10489673	157550066	FCRL4	8~9	C>T	0.3836	0.05271	imputed
rs2777962	157557701	FCRL4	4	A>G	0.3027	0.00617	imputed
rs2014696	157559612	FCRL4	2~3	C>G	0.3172	0.00646	imputed
rs12569303	157561321	FCRL4	2~3	G>T	0.0391	0.2428	imputed
rs10489674	157566019	FCRL4	2~3	A>G	0.2139	0.00807	imputed
rs2777971	157588430	FCRL4/FCRL3	0	A>G	0.3303	0.00397	imputed
rs11264798	157661848	FCRL3	8~9	C>G	0.42	3.1673e-08	imputed
rs17676026	157666336	FCRL3	6~7	C>G	0.1599	0.00671	imputed
rs6681271	157666644	FCRL3	6~7	C>T	0.4182	1.8946e-08	imputed
rs2210913	157668993	FCRL3	3~4	C>T	0.4175	1.7874e-08	imputed
rs10489678	157669668	FCRL3	2~3	A>G	0.1877	1.4686e-05	imputed
rs945635	157670290	FCRL3	2	C>G	0.4167	1.5482e-08	imputed
rs7528684	157670816	FCRL3/FCRL2	0	T>C	0.4163	1.4115e-08	imputed
rs17676303	157679691	FCRL3/FCRL2	0	C>T	0.1818	0.01291	imputed
rs17727309	157679783	FCRL3/FCRL2	0	A>G	0.1823	0.01218	imputed
rs17676381	157681898	FCRL3/FCRL2	0	G>T	0.1824	0.01331	imputed
rs7522309	157685506	FCRL3/FCRL2	0	A>G	0.1833	0.01492	imputed
rs7524764	157685739	FCRL3/FCRL2	0	A>G	0.1835	0.01548	imputed
rs2873404	157687237	FCRL3/FCRL2	0	A>G	0.1838	0.01608	imputed
rs2210916	157687549	FCRL3/FCRL2	0	C>T	0.1756	0.02178	imputed
rs2317232	157688042	FCRL3/FCRL2	0	A>G	0.2371	0.01304	imputed
rs7517149	157688641	FCRL3/FCRL2	0	A>G	0.1847	0.01885	imputed
rs6427395	157690469	FCRL3/FCRL2	0	G>T	0.1861	0.03138	imputed
rs2210918	157692985	FCRL3/FCRL2	0	C>T	0.4099	1.5871e-08	imputed
rs7529060	157725264	FCRL2	7~8	G>T	0.3706	4.7931e-08	imputed
rs16839255	157802676	CD5L	5~6	C>T	0.1949	0.0426	imputed
rs2765499	157802714	CD5L	5~6	A>T	0.3612	0.0226	imputed
rs2297410	157809267	CD5L	1~2	A>G	0.1835	0.04375	imputed
rs10489684	157813351	CD5L/KIRREL	0	A>G	0.1848	0.04271	imputed
rs3761958	157813665	CD5L/KIRREL	0	A>G	0.1853	0.04106	imputed
rs3761957	157813753	CD5L/KIRREL	0	C>T	0.1857	0.03954	imputed
rs4514234	157832074	CD5L/KIRREL	0	A>C	0.1872	0.05966	imputed
rs11264832	157833059	CD5L/KIRREL	0	A>T	0.1873	0.06176	imputed
rs1886904	157835595	CD5L/KIRREL	0	C>G	0.1896	0.06891	imputed
rs11264834	157836245	CD5L/KIRREL	0	A>G	0.1535	0.08868	imputed
rs11264835	157836891	CD5L/KIRREL	0	C>T	0.0804	0.92908	imputed
rs7538726	157839057	CD5L/KIRREL	0	C>T	0.1914	0.07352	imputed
rs12042922	157839373	CD5L/KIRREL	0	C>T	0.1919	0.07439	imputed
rs12043066	157839970	CD5L/KIRREL	0	C>T	0.1929	0.07629	imputed
rs12068719	157841163	CD5L/KIRREL	0	C>T	0.1933	0.07799	imputed
rs12039888	157841913	CD5L/KIRREL	0	C>G	0.1933	0.07832	imputed
rs12076193	157843380	CD5L/KIRREL	0	C>G	0.1937	0.07691	imputed
rs4310437	157845450	CD5L/KIRREL	0	C>G	0.1938	0.07687	imputed
rs12036768	157846165	CD5L/KIRREL	0	A>G	0.2073	0.09203	imputed
rs4317798	157846548	CD5L/KIRREL	0	C>T	0.076	0.95423	imputed
rs11264837	157846761	CD5L/KIRREL	0	A>T	0.2036	0.09988	imputed
rs7416590	157848031	CD5L/KIRREL	0	A>G	0.1944	0.07707	imputed
rs7520880	157848162	CD5L/KIRREL	0	A>C	0.0757	0.95382	imputed
rs10458627	157848231	CD5L/KIRREL	0	C>T	0.1946	0.07736	imputed
rs7521154	157848413	CD5L/KIRREL	0	C>G	0.3147	0.09245	imputed
rs7413157	157848749	CD5L/KIRREL	0	C>G	0.1947	0.07741	imputed
rs7415769	157848938	CD5L/KIRREL	0	C>T	0.1948	0.07748	imputed
rs7413194	157848946	CD5L/KIRREL	0	C>G	0.1929	0.075	imputed
rs7416299	157849835	CD5L/KIRREL	0	G>T	0.076	0.98298	imputed
rs6696423	157850294	CD5L/KIRREL	0	A>G	0.0761	0.99012	imputed
rs7416966	157851238	CD5L/KIRREL	0	C>T	0.1947	0.07772	imputed
rs7416969	157851264	CD5L/KIRREL	0	A>T	0.1946	0.07801	imputed
rs12029933	157851722	CD5L/KIRREL	0	C>T	0.1943	0.07566	imputed
rs12030110	157852521	CD5L/KIRREL	0	A>G	0.1945	0.07805	imputed
rs6686074	157853648	CD5L/KIRREL	0	C>G	0.1944	0.07816	imputed
rs10796983	157854323	CD5L/KIRREL	0	C>T	0.0769	0.9584	imputed
rs10908599	157856554	CD5L/KIRREL	0	A>G	0.1942	0.07845	imputed
rs10908600	157856742	CD5L/KIRREL	0	C>T	0.1941	0.07857	imputed
rs10908601	157856895	CD5L/KIRREL	0	C>T	0.194	0.07737	imputed
rs10908602	157856925	CD5L/KIRREL	0	A>G	0.1942	0.07586	imputed
rs12035066	157857562	CD5L/KIRREL	0	A>C	0.0838	0.87694	imputed
rs12045597	157857945	CD5L/KIRREL	0	C>T	0.2731	0.09071	imputed
rs12038440	157858040	CD5L/KIRREL	0	C>G	0.1938	0.05427	imputed
rs7418448	157858667	CD5L/KIRREL	0	C>T	0.0787	0.98453	imputed
rs11264840	157860964	CD5L/KIRREL	0	C>T	0.2714	0.093	imputed
rs11264841	157860965	CD5L/KIRREL	0	A>G	0.0785	0.98088	imputed
rs12046234	157863644	CD5L/KIRREL	0	C>T	0.2703	0.09456	imputed
rs7524550	157864913	CD5L/KIRREL	0	A>G	0.2702	0.09685	imputed
rs4272616	157865663	CD5L/KIRREL	0	C>T	0.1036	0.79726	imputed
rs11264845	157871097	CD5L/KIRREL	0	A>G	0.3695	0.00425	imputed
rs7545514	157878897	CD5L/KIRREL	0	A>G	0.369	0.00447	imputed
rs7545938	157879341	CD5L/KIRREL	0	A>G	0.3696	0.35038	imputed
rs7545948	157879381	CD5L/KIRREL	0	C>G	0.3829	0.00484	imputed
rs11264855	157880480	CD5L/KIRREL	0	C>T	0.3429	0.25526	imputed
rs6676526	157881597	CD5L/KIRREL	0	C>T	0.3745	0.00596	imputed
rs11264857	157884976	CD5L/KIRREL	0	C>T	0.3751	0.00606	imputed
SNP: single nucleotide polymorphism, N-number, OR- odds ratio for the minor allele, 95% CI- 95% confidence interval.
