# Supplementary material for: A Refined Study of FCRL Genes from a Genome-Wide Association Study for Graves’ Disease
Source: PLoS One. 2013 Mar 7;8(3):e57758. doi: 10.1371/journal.pone.0057758 (PMC3591391; doi:10.1371/journal.pone.0057758)
Supplement: Table S2 — The comparison among the results from three studies on FCRL genes in 1q21.1. (XLS) [file pone.0057758.s005.xls]

## Sheet: Sheet1
Table S2 The comparision among the results from four studies on FCRL genes in 1q21.1
Authors	SNP	in others' study		in our GWAS cohort
		P value	OR	P value	OR
WTCCC [19]	rs3761959	9.4 × 10–3	1.15	5.77 × 10–8	1.34
	rs11264794	0.013	1.12	5.77 × 10–8	1.26
	rs11264793	0.044	1.11	0.003275	1.2
	rs11264798	1.6 × 10–5	1.22	4.29 × 10–7	1.32
	rs10489678	0.43	1.04	8.455e-05	1.31
	rs6691569	0.93	1	0.04324	1.15
	rs2282284	0.47	1.08	0.5035	1.08
	rs6667109	7.7 × 10–2	1.18	0.2181	1.08
Simmonds et al [21]	rs3845586	0.019	1.1	0.4279	1.05
	rs3843307	0.037	1.09	0.3101	1.07
	rs3900770	0.847	1.02	N/A	N/A
	rs3811036	0.451	1.06	0.9452	1.01
	rs3811035	0.001	1.15	0.9535	1
	rs6692977	0.015	1.11	0.5078	1.06
	rs3811033	0.152	1.08	0.3284	1.09
	rs1332714	0.872	1.01	0.9987	1
	rs6427383	0.115	1.01	0.181	1.09
	rs17416676	0.543	1.03	0.2487	1.12
	rs6667109	0.01	1.16	0.2181	1.08
	rs12036228	0.173	1.07	0.9789	1
WTCCC [34]	rs11264798	3.00a	1.17b	4.29 × 10–7	1.32
	rs2785663	2.80a	1.17b	0.009667	1.16
	rs2785665	2.76a	1.17b	0.0088585	1.16
Owen et al [33]	rs7528684	0.56	N/A	6.59 × 10–8	1.34
	rs11264799	0.4	N/A	0.007529	1.19
	rs945635	0.83	N/A	4.48 × 10–8	1.35
	rs3761959	0.74	N/A	5.77 × 10–8	1.34
	rs7522061	0.59	N/A	4.32 × 10–8	1.35
	rs2282284	0.02	N/A	0.5035	1.08
	rs2282283	0.82	N/A	0.002775	1.21
OR, odds ratio for the risk allele.
athe values were log10 of the Bayes factor for the SNP, b the values were relative risk.
